# Supplementary material for: Coronary Sinus Reduction for Refractory Angina Caused by Microvascular Dysfunction—A Systematic Review
Source: J Clin Med. 2025 Dec 30;15(1):291. doi: 10.3390/jcm15010291 (PMC12786953; doi:10.3390/jcm15010291)
Supplement: Supplementary file 1 [file jcm-15-00291-s001.zip]

Archive with 1 entries (1 files):
- jcm-4016437-supplementary.pdf
